# Supplementary material for: Pulmonary Embolism Management Audit and Machine Learning Analysis of Delayed Anticoagulation in a Swiss Teaching Hospital
Source: J Clin Med. 2024 Oct 13;13(20):6103. doi: 10.3390/jcm13206103 (PMC11508303; doi:10.3390/jcm13206103)
Supplement: Supplementary file 1 [file jcm-13-06103-s001.zip]

Archive with 1 entries (1 files):
- jcm-3249245-supplementary.pdf
